# Supplementary material for: Divergent Asymmetric Total Synthesis of All Four Pestalotin Diastereomers from (R)-Glycidol
Source: Molecules. 2020 Jan 17;25(2):394. doi: 10.3390/molecules25020394 (PMC7024299; doi:10.3390/molecules25020394)
Supplement: Supplementary file 1 [file molecules-25-00394-s001.zip]

Archive with 2 entries (2 files):
- Molecules-Pestalotin-NMR.pdf
- Molecules-Pestalotin-HPLC.pdf
